# Supplementary material for: Waterless Dyeing and In Vitro Toxicological Properties of Biocolorants from Cortinarius sanguineus
Source: J Fungi (Basel). 2022 Oct 26;8(11):1129. doi: 10.3390/jof8111129 (PMC9694584; doi:10.3390/jof8111129)
Supplement: Supplementary file 1 [file jof-08-01129-s001.zip]

Archive with 1 entries (1 files):
- jof-1947054-supplementary.pdf
